# Supplementary material for: FOXO3 directly regulates an autophagy network to functionally regulate proteostasis in adult neural stem cells
Source: PLoS Genet. 2019 Apr 11;15(4):e1008097. doi: 10.1371/journal.pgen.1008097 (PMC6478346; doi:10.1371/journal.pgen.1008097)
Supplement: S1 Table — (XLSX) [file pgen.1008097.s001.xlsx]

## Sheet: Sheet1
Autophagy genes (GO:0006914) bound by FOXO3 in ChIP-seq analysis
Abl1
Acbd5
Acin1
Ambra1
Atg13
Atg14
Atg16l2
Atg2a
Atg2b
Atg4c
Atg5
Atg9a
Atm
Atp1b1
Atpif1
Becn1
Bloc1s1
Bnip3l
Capn10
Cdc37
Cdkn2a
Chaf1b
Clec16a
Crnkl1
Cttn
D17Wsu92e
Dap
Dkkl1
Dpf3
Dram2
Eif2s1
Fgf14
Fis1
Foxo1
Fundc1
Fxr2
Gabarap
Gabarapl1
Gfap
Hist1h3a
Hist1h3e
Hist1h3g
Hist1h3h
Hist2h3b
Hist2h3c1
Hmox1
Htr2b
Ift20
Ift88
Itpkc
Kat2a
Kdm4a
Krcc1
Lgals8
Lmcd1
Lrrk2
Lsm4
Map3k12
Mapk3
Mbd5
Mdh1
Mrps2
Mt3
Mtmr3
Mtor
Nbr1
Npc1
Nrbf2
Nthl1
Nup93
Pacs2
Park2
Pdk4
Pex3
Phf23
Pi4k2a
Pik3r2
Pink1
Plekhf1
Plekhm1
Plod2
Pnpo
Poldip2
Polr3a
Prkaa1
Psen1
Qsox1
Rab23
Rab33b
Rab3gap1
Rab3gap2
Ralb
Rasip1
Rb1cc1
Rbm18
Rfwd3
Rnf41
Rnf5
Ruvbl1
Sesn2
Sfrp4
Sh3bp4
Sh3glb1
Sirt2
Slc1a4
Slc37a4
Smurf1
Snapin
Snrpb
Snx14
Sptlc2
Sqstm1
Srebf1
Srebf2
Stat2
Stk11
Tbc1d17
Tmbim6
Tmem203
Tmem208
Tmem39a
Tmem39b
Tmem59
Tnik
Tomm7
Tpcn2
Trim65
Trim8
Trp53
Trp53inp1
Trp53inp2
Tsc1
Tsc2
Txlna
U2af2
Ulk1
Ulk2
Usp36
Uvrag
Vps18
Vps39
Wac
Wbp11
Wdr45
Wipi1
Wipi2
Xbp1
Zbtb17
Zfp189
Zfyve1
Zkscan3
