# Supplementary material for: FOXO3 directly regulates an autophagy network to functionally regulate proteostasis in adult neural stem cells
Source: PLoS Genet. 2019 Apr 11;15(4):e1008097. doi: 10.1371/journal.pgen.1008097 (PMC6478346; doi:10.1371/journal.pgen.1008097)
Supplement: S2 Table — (XLSX) [file pgen.1008097.s002.xlsx]

## Sheet: Sheet1
Target	Forward primer	Reverse primer
Ambra1	GACTGAGAGGGAGGAAGAGGA	ATCCTGCTGAGGGCATCTT
Atg10	AAGCAACATCACAATCGGAGT	AGTCCCATTTCCATGTACAGC
Atg13	GCTGAGCAGCCTCTCCATAG	TCGAATTCTCGGACATTCTTC
Atg14	TCAGGAACCTGATGCACTTG	ACTCCAGGGTCCACAAATTC
Atg2a	GGCATGGCTAAGGCTTATGA	TCAGTCCCTTCTGCTCATGG
Atg2b	GTTAGCCCACCAGCCAGTAG	CGCCGTTTCATAGATGGTCT
Atg4c	TGAACGAGCGTCTGAAGAAA	CTTCACTGGCTGCGGTAGAT
Atg5	GATGGACAGCTGCACACACT	TTGGCTCTATCCCGTGAATC
Atg7	GCTGTGGAGCTGATGGTCTC	GTACTCCTGAGCTGTGGTTGC
Atg9a	GTGCCAGAGGAGGGCTCA	AGCTGCCACCTCCATCCT
Becn1	TGTGTGCAGCAGTTCAAAGA	CACTGCCTCCAGTGTCTTCA
Bnip3	TTCTGAAGGTTTTCCTTCCATC	TTCATCAGAAGGTGCTAGTGGA
Bnip3l	TCCCATCTCTCTTCCTTTCTCA	CGTCTCCCTCAGTAGGTGCT
Foxo1	AACCAAAGCTTCCCACACAG	GGACTGCTCCTCAGTTCCTG
Foxo3	AGTGGATGGTGCGCTGTGT	CTGTGCAGGGACAGGTTGT
Foxo4	GAGAACCTGGAGTGCGACAT	AGGGGACAAAGCTTCTTGCT
Gabarap	AATGTCATTCCACCCACCAG	AGACGCTTTCATCACTGTAGGC
Gapdh	TGTGTCCGTCGTGGATCTGA	TTGCTGTTGAAGTCGCAGGAG
Nbr1	GGGGCTTTGTCTGTTGCTG	TCAGGGCTGTGGTCTGATCT
Park2	GAAGACCACCAAGCCTTGTC	CACCACTCCAGCTTGCACT
Pink1	GCTGGTGAGGTCACTGCTC	TCTTCAGGGCTAGAAGATGCTC
Rb1cc1	CTGGGTCCTTGGGAAAGTAA	TCCATGACACAGCTTTCACTCT
Sqstm1	TAGACCCCTCACAGGAAGGA	AGAAACCCATGGACAGCATC
Ulk1	CCAGGCAGACATTGAGAACA	GTTGGCAGCAGGTAGTCAGG
Wipi1	CGACGGGACCAGTGTGTCTA	AGGCTTCTTGTCAGGACTGC
Wipi2	GTGCCTATGTGCCCTCGT	ATCCTCTAGGCATGCACCAC
Zfyve1	CCGTGCAGAACACCTTGG	GTGCAGGATCTCATGGTCAG
