# Supplementary material for: FOXO3 directly regulates an autophagy network to functionally regulate proteostasis in adult neural stem cells
Source: PLoS Genet. 2019 Apr 11;15(4):e1008097. doi: 10.1371/journal.pgen.1008097 (PMC6478346; doi:10.1371/journal.pgen.1008097)
Supplement: S3 Table — (XLSX) [file pgen.1008097.s003.xlsx]

## Sheet: Sheet1
Gene name	Fold change
Pdk4	-0.757397
Plod2	-0.344189
Htr2b	-0.3346
Bnip3l	-0.33335
Gabarapl1	-0.299665
Slc37a4	-0.270985
Pink1	-0.267294
Acbd5	-0.247263
Ulk2	-0.208235
Atg9a	-0.190648
Wipi1	-0.187793
Atg4c	-0.173279
Mbd5	-0.168441
Qsox1	-0.158934
Dap	-0.141339
Snx14	-0.135727
Atpif1	-0.126058
Slc1a4	-0.118554
Rab33b	-0.11304
Rab3gap2	-0.112076
Tnik	-0.109658
Dram2	-0.108755
Pnpo	-0.106954
Xbp1	-0.104239
Clec16a	-0.0935602
Sh3bp4	-0.0918405
Wdr45	-0.0863459
Atg16l2	-0.0850695
Nrbf2	-0.0845168
Mapk3	-0.0737879
Tbc1d17	-0.073463
Atp1b1	-0.0731309
Wac	-0.0674122
Pex3	-0.0667469
Tomm7	-0.06563
Npc1	-0.0644
Sh3glb1	-0.0530314
Trim65	-0.0504015
Tmem203	-0.0475026
Rnf5	-0.0470615
Plekhf1	-0.0469858
Rbm18	-0.0424286
Atg14	-0.0386255
Atg13	-0.0376648
Snapin	-0.0370109
Tmbim6	-0.0319618
Mdh1	-0.0317757
Rb1cc1	-0.031727
Foxo1	-0.0273916
Mtor	-0.0258387
Dpf3	-0.0228635
Atg2b	-0.02144
Vps39	-0.020633
Fundc1	-0.0191643
Ift20	-0.0178409
Gabarap	-0.0176136
Nthl1	-0.0157731
Prkaa1	-0.0150221
Lgals8	-0.0140828
Fgf14	-0.0129656
Tmem39a	-0.0102701
Trp53inp2	-0.005564
Ralb	-0.00538496
Krcc1	-0.00207872
Becn1	-0.00151288
Sqstm1	-0.00147484
Zbtb17	-0.00120714
Stat2	0.00012278
Rasip1	0.00117695
Kdm4a	0.00190566
Nbr1	0.00543291
Zfyve1	0.0055221
Trp53inp1	0.00572715
Pik3r2	0.00843813
Bloc1s1	0.0108094
Stk11	0.0108822
Abl1	0.0117349
D17Wsu92e	0.0150584
Park2	0.0158819
Ambra1	0.0191463
Trim8	0.0206835
Sptlc2	0.0208346
Sfrp4	0.0289069
Map3k12	0.0343495
Mtmr3	0.0366143
Atg5	0.0384499
Vps18	0.0409168
U2af2	0.0420834
Fxr2	0.0426361
Zkscan3	0.0446309
Zfp189	0.0492072
Wipi2	0.0510448
Sirt2	0.0521164
Cttn	0.0551703
Dkkl1	0.0598653
Plekhm1	0.0606713
Ulk1	0.063179
Srebf2	0.0642296
Tsc1	0.0662645
Crnkl1	0.0680789
Snrpb	0.0694786
Fis1	0.0714638
Pi4k2a	0.0736862
Cdc37	0.0747967
Polr3a	0.0763329
Poldip2	0.0774974
Nup93	0.0787958
Wbp11	0.0814077
Trp53	0.0823691
Tmem208	0.0824216
Rnf41	0.0830672
Cdkn2a	0.0831449
Tmem39b	0.0871869
Sesn2	0.0923306
Kat2a	0.0933894
Rab23	0.0939743
Itpkc	0.0943019
Rab3gap1	0.0943048
Eif2s1	0.102841
Tpcn2	0.104681
Usp36	0.104872
Uvrag	0.108251
Phf23	0.112851
Mt3	0.123469
Capn10	0.127953
Smurf1	0.133468
Lsm4	0.140604
Txlna	0.147511
Mrps2	0.14804
Acin1	0.159745
Ruvbl1	0.162598
Psen1	0.167367
Rfwd3	0.172124
Chaf1b	0.181557
Tsc2	0.19402
Hist1h3e	0.196917
Lrrk2	0.199021
Hmox1	0.199826
Gfap	0.21432
Lmcd1	0.216698
Atg2a	0.227503
Ift88	0.23667
Srebf1	0.253654
Hist2h3c1	0.270612
Pacs2	0.289681
Hist1h3a	0.317765
Hist1h3g	0.317765
Hist1h3h	0.317765
Hist2h3b	0.317765
Atm	0.394642
