# Supplementary material for: FOXO3 directly regulates an autophagy network to functionally regulate proteostasis in adult neural stem cells
Source: PLoS Genet. 2019 Apr 11;15(4):e1008097. doi: 10.1371/journal.pgen.1008097 (PMC6478346; doi:10.1371/journal.pgen.1008097)
Supplement: S4 Table — (XLSX) [file pgen.1008097.s004.xlsx]

## Sheet: Fig 2
Figure 2
Fig 2A
	Control	CA-Foxo3
	Mean ± SEM	Mean ± SEM
Atg5	0.01593 ± 0.001126, n=3	0.02277 ± 0.002053, n=3
Atg10	0.0005333 ± 6.667e-005, n=3	0.001067 ± 0.0002186, n=3
Zfyve1	0.0242 ± 0.00239, n=3	0.0882 ± 0.006684, n=3
Pink1	0.01217 ± 0.0001764, n=3	0.0264 ± 0.005823, n=3
Wipi2	0.0087 ± 0.0008, n=3	0.024 ± 0.004257, n=3
Ulk1	0.002767 ± 0.000491, n=3	0.008467 ± 0.002467, n=3
Fig 2B	Control	CA-Foxo3
	Mean ± SEM	Mean ± SEM
Atg5	0.0009218 ± 4.642e-006, n=3	0.0005332 ± 6.5e-005, n=3
Atg10	2.927e-005 ± 3.851e-006, n=3	1.559e-005 ± 2.197e-006, n=3
Atg2a	0.001386 ± 0.0003827, n=3	0.001101 ± 0.0001768, n=3
Pink1	0.004382 ± 0.0002283, n=3	0.0036 ± 0.0001325, n=3
Ulk1	0.0004011 ± 5.436e-005, n=3	0.0001934 ± 3.394e-005, n=3
Wipi2	0.009081 ± 0.0005155, n=3	0.006285 ± 0.0006298, n=3

## Sheet: Fig 3
Figure 3
Fig 3C	Mean ± SEM
Basal	0.805 ± 0.1135, n=3
HBSS	0.6242 ± 0.05441, n=3
FOXO3	0.6986 ± 0.1002, n=3
FOXO3 + HBSS	0.4644 ± 0.01812, n=3
Fig 3D	Mean ± SEM
Basal	0.9616 ± 0.1122, n=3
HBSS	0.7605 ± 0.0653, n=3
CA-FOXO3	0.8593 ± 0.08368, n=3
CA-FOXO3 + HBSS	0.6345 ± 0.01573, n=3
Fig 3G	Mean ± SEM
EV	1.544 ± 0.02515, n=2
FOXO3	1.865 ± 0.009291, n=2

## Sheet: Fig 4
Figure 4
Fig 4C	Mean ± SEM
Control	1 ± 0
FOXO KO	0.8362 ± 0.04169
Fig 4E	Mean ± SEM	Mean ± SEM
	LC3I	LC3II
Control	1.742 ± 0.2694	9.044 ± 1.314
FOXO KO	1.11 ± 0.2527	4.133 ± 1.299

## Sheet: Fig 5
Figure 5
Fig 5B	Mean ± SEM
Control	1593 ± 16.52
Control + Rapa	1449 ± 48.76
FOXO KO	2144 ± 54.08
FOXOKO + Rapa	1398 ± 33.94

## Sheet: S1 Fig
S1 Figure
	Control	CA-Foxo3
	Mean ± SEM	Mean ± SEM
Atg2a	0.003467 ± 0.0002186, n=3	0.009633 ± 0.002238, n=3
Atg2b	0.001833 ± 0.0001333, n=3	0.002067 ± 0.0005548, n=3
Atg4c	0.001667 ± 0.0001202, n=3	0.001567 ± 0.0002906, n=3
Atg7	0.003 ± 0.0002646, n=3	0.0049 ± 0.001041, n=3
Atg9a	0.0051 ± 0.0003606, n=3	0.01477 ± 0.001594, n=3
Atg13	0.0018 ± 5.774e-005, n=3	0.0041 ± 0.001097, n=3
Atg14	0.004433 ± 0.0005044, n=3	0.01443 ± 0.003034, n=3
Ambra1	0.0065 ± 0.000755, n=3	0.006633 ± 0.002484, n=3
Becn1	0.01973 ± 0.001822, n=3	0.02787 ± 0.00747, n=3
Bnip3	0.002533 ± 0.0001764, n=3	0.0059 ± 0.001401, n=3
Bnip3l	0.01713 ± 0.002843, n=3	0.06287 ± 0.01696, n=3
Gabarap	0.06427 ± 0.007035, n=3	0.1246 ± 0.006217, n=3
Nbr1	0.01233 ± 0.00159, n=3	0.02963 ± 0.006986, n=3
Park2	0.0001 ± 0, n=3	3.333e-005 ± 3.333e-005, n=3
Rb1cc1	0.004033 ± 0.0002906, n=3	0.0141 ± 0.002359, n=3
Sqstm1	0.0176 ± 0.001916, n=3	0.0861 ± 0.02183, n=3
Wipi1	0.001067 ± 8.819e-005, n=3	0.0107 ± 0.003798, n=3

## Sheet: S2 Fig
S2 Figure
S2B Fig	Control	CRE
	Mean ± SEM	Mean ± SEM
Foxo1	1 ± 0	0.3044 ± 0.05998, n=3
Foxo3	1 ± 0	0.4333 ± 0.07326, n=3
Foxo4	1 ± 0	0.1776 ± 0.02667, n=3
Foxo6	1 ± 0	0.9209 ± 0.2538, n=3

## Sheet: S3 Fig
S3 Figure
S3B Fig	Mean ± SEM
EV control	1 ± 0
Fis1	0.6057 ± 0.01955
Spata18	0.7667 ± 0.09207
Mfn1	0.9436 ± 0.06777
Dnm1l	1.357 ± 0.2115
Mfn2	1.813 ± 0.4091
Rnf41	1.165 ± 0.1083
Usp30	0.9778 ± 0.1613
Optn	1.526 ± 0.09091
Bcl21l3	1.241 ± 0.3103
S3C Fig	Mean ± SEM
EV control	1 ± 0
Fis1	1.245 ± 0.155
Spata18	1.81 ± 0.2905
Mfn1	1.038 ± 0.455
Dnm1l	1.186 ± 0.0055
Mfn2	1.454 ± 0.4465
Rnf41	0.9866 ± 0.172
Usp30	1.213 ± 0.04922
Optn	1.796 ± 0.2075
Bcl21l3	1.526 ± 0.0245

## Sheet: S4 Fig
S4 Figure
S4B Fig	Mean ± SEM
Average GFP intensity/cell
Basal	49.52 ± 1.827
HBSS	42.61 ± 1.917
BafA	56.83 ± 4.265
Average mCherry intensity/cell
Basal	29.52 ± 2.934
HBSS	38.48 ± 1.501
BafA	57.91 ± 2.309
Average ratio mCherry/GFP
Basal	0.5976 ± 0.06398
HBSS	0.9095 ± 0.07536
BafA	1.026 ± 0.04843

## Sheet: S5 Fig
S5 Figure
S5I Fig	Mean ± SEM
Control	6.57 ± 0.509
Control HBSS	5.44 ± 0.6176
FOXO KO	6.79 ± 0.6101
FOXO KO HBSS	5.423 ± 0.6962
